# Supplementary material for: β-Carotene, a Potent Amyloid Aggregation Inhibitor, Promotes Disordered Aβ Fibrillar Structure
Source: Int J Mol Sci. 2023 Mar 8;24(6):5175. doi: 10.3390/ijms24065175 (PMC10049578; doi:10.3390/ijms24065175)
Supplement: Supplementary file 1 [file ijms-24-05175-s001.zip]

Archive with 1 entries (1 files):
- ijms-2228159-supplementary.pdf
